# Supplementary material for: Identifying health policy and systems research priorities for the sustainable development goals: social protection for health
Source: Int J Equity Health. 2018 Sep 27;17:155. doi: 10.1186/s12939-018-0868-z (PMC6161373; doi:10.1186/s12939-018-0868-z)
Supplement: Supplementary file 3 — Original research questions and their source questions. (XLSX 28 kb) [file 12939_2018_868_MOESM3_ESM.xlsx]

## Sheet: Co-Digital Questions
Social Protection Research Priority Question	Research question ideas from various reviews	Research ideas from in-depth interviews with policy makers working in LMICs
1. What is the effect of conditional cash transfer programs on general mortality and health indicators across contexts and settings?	1. Further investigation into CCTs impact on child health in low-income countries should be conducted to further strengthen the evidence base for CCT implementation in low-income country contexts (Owusu-Addo E. & Cross R.) 1. New studies, using standardized evaluation with methodological rigor and indicators defined and measured appropriately, are needed to clarify the impacts of CCPT on the diet…	1. SDG_IDI_PAKISTAN_17NOV16_MQ (Best practices around the world on cash transers, CCTs, upscaling small pilots) 1/2. SDG_IDI_Liberia_2017Mar8_MQ (Information/evaluations on how interventions actually impact the individual, community, and society. Not enough monitoring going on in the country). 1/2. SDG_IDI_PAHO_24Jan17_MQ (Need more evidence for the arguments toward the impact of health, and what…
2. What is the effect of unconditional cash transfer programs on general mortality and health indicators across contexts and settings?	2. What is the effectiveness of unconditional social transfers and vouchers for food on maternal health and other conditions? (Murray SF, Hunter BM, Bisht R, Ensor T, Bick D) 1/2. Our results reveal that the evidence for an impact of financial incentive programs on the coverage of a broad range of health interventions among children under five years is generally limited and of low quality. (Bassa…	1/2. SDG_IDI_Liberia_2017Mar8_MQ (Information/evaluations on how interventions actually impact the individual, community, and society. Not enough monitoring going on in the country). 1/2. SDG_IDI_PAHO_24Jan17_MQ (Need more evidence for the arguments toward the impact of health, and what works) 1/2. SDG_IDI_WB_14Feb17_MQ (What are the effects, effect sizes, how long they last, effects on salaries …
3. How do the characteristics of cash transfers such as the amount, frequency, method of payment, affect intended outcomes?	3. In the context of programs using cash payments to incentivize changes in sexual behavior that reduce risk of exposure to HIV, how does the amount of payment, the frequency of payment and whether payment is in cash or in kind affect outcomes? (Pettifor A, MacPhail C, Nguyen N, Rosenberg M) 3. What size of transfer and degree of targeting are most effective and cost-effective? (Heise L, Lutz B, …
4. How effective are social protection programs in conflict affected settings in improving health outcomes and access to health services?	4. Need more high quality evaluations of the effects of social funds and community driven development initiatives in conflict-affected settings - including the impact of such programs on access to health services. (Carpenter S, Slater R, Mallett R)	4. SDG_IDI_SOMALIA_18NOV16_MQ (What kind of mechanisms or schemes work in fragile states? How can these schemes provide protectin for those who need it? What scheme is more relevant to Somalia now? Somalia can learn from other countries in the WHO.) 4. SDG_IDI_Liberia_2017Mar8_MQ (Developing health for all scheme, with emphasis on vulnerable populations such as children, ebola survivors. Triple b…
5. What are the long-term effects and sustainability of health behaviour change that have been affected through cash transfer programs or social protection programs?	5. More robust research in this area is needed to provide the evidence on sustainability of behaviour changes. (Glassman A, Duran D, Fleisher L, Singer D, Sturke R, Angeles G, Charles J, Emrey B, Gleason J, Mwebsa W, Saldana K, Yarrow K, Koblinsky M) 5. What are the long-term impacts of Social Protection programs? Specifically for HIV prevention and treatment. (Heise L, Lutz B, Ranganathan M, Wat…	5. SDG_IDI_INDONESIA_18NOV16_KS (lack of mutual solidarity when it comes to national health insurance, wherein people who are sick enroll and then when they are not sick they drop out. The government has introduced fines to try to stop this. But we also need to address this attitude perhaps though education) Rephrased Q: research on sustaining the behavior of the insured (moral hazard etc) and me…
6. What is the financial sustainability of demand-side financing for health?	6 and 5. How sustainable is demand side financing, both from a financial perspective, but particularly in terms of the longevity of effects - are the impacts maintained in the long term? (Murray SF, Hunter BM, Bisht R, Ensor T, Bick D) 6. How can cash transfer programmes targeting HIV outcomes be sustainable and delivered at scale? (Heise L, Lutz B, Ranganathan M, Watts C) 6. Questions regarding …
7. How can social protection programs for health be designed and implemented to ensure sustainability and scalability in low and middle income countries, including conflict affected settings?	7. How scalable and sustainable are health-related interventions under Social Funds in conflict affected settings? (Carpenter S, Slater R, Mallett R) 7. In conflict affected settings how can interventions best build on existing informal systems of community resilience? (Carpenter S, Slater R, Malett R) 7. What roles should national and international actors play in the provision of social protecti…	7. SDG_IDI_Liberia_2017Mar8_MQ (Developing health for all scheme, with emphasis on vulnerable populations such as children, ebola survivors. Triple burden of war, ebola, other diseases. Social cash transfers would be very helpful. Major challenge is designing it and having a transparent way of delivering it, corruption is a big issue. Right now only have short term schemes.) 7. SDG_IDI_PAKISTAN_1…
8. What are the impacts of social protection initiatives on equity and equitable access to health care services for the most poor and marginalized populations?	8. There is a need to measure the impact of incentives on equity of access to MNH care and of distribution of healthcare resources across socioeconomic groups, between rural and urban women, and for marginalized groups (Morgan L, Stanton ME, Higgs ES, Balster RL, Bellows BW, Brandes N, Comfort AB, Eichler R, Glassman A, Hatt LE, Conlon CM, Koblinsky M) 8. What are the specific effects of demand s…	8. SDG_FGD_Jordan_13Apr17_FEJ (the aid funds that come to Jordan do not exceed 35% of the amount of money that was pledged by the international donors for Jordan. This led us to problems like medications are sometimes not available for Jordanian citizens because INGOs provide it for the Syrian refugee. INGOs, for example, took sections of hospitals to deliver Syrian women at the expense of the Jo…
9. How do the characteristics of food aid programs (eg amount, frequency, mode, etc) affect intended health-related outcomes (eg morbidity, sustained behavior changes, drug adherence, labor market participation etc)?	9. …further research is needed in the composition of food transfers to meet both macronutrient and micronutrient needs among both immunosuppressed and non-immunosuppressed PLHIV in resource-limited settings. (Abermab N-L, Rawat R, Claros JM & Kadiyala S ) 9. What is the effect of food aid on ART adherence and other clinical outcomes (evidence base currently weak -more RCTs needed) (Tirivayi N, Gr…
10. How does maternity leave affect maternal health outcomes?	10. Longitudinal studies are needed to clarify the effects of paid maternity leave on the health of mothers in paid employment. (Aitken Z, Garrett CC, Hewitt B, Keogh L, Hocking JS, Kavanagh, AM) 10. Our review found no studies examining the effect of paid maternity leave on maternal health outcomes such as backache, headache, fatigue, perineal pain, sex-related concerns, and gastrointestinal pro…
11. How do demand-side financing or CCT programs affect out of pocket spending on health?	11. The OOP effects of DSF need to be assessed substantially…Exploration of this OOP effect might give additional information on provider motivations. (Gopalan SS, Mutasa R, Friedman J, Das A)	11. SDG_IDI_KENYA_17NOV16_MQ (Need more research and further analysis on health spending, specifically catastrophic health expenditures, health capita expenditure, where spending is going in relation to impact and outcomes. This would help with developing policies to ensure that resources are channeled into the right places and to the right people.)
12. What is the cost-effectiveness of CCT programs compared with supply-side interventions (eg, strengthening quality of infrastructure and expanding services) in improving health?	12. First, the cost-effectiveness of conditional cash transfer programs compared with classic supply-side interventions (eg, improving quantity and quality of infrastructure and services) has not been examined, as most conditional cash transfer programs have so far been implemented in settings with relatively adequate (health) infrastructures. (Lagarde M, Haines A, Palmer N) 12. How cost-effectiv…
13. What is the effectiveness and cost-effectiveness of CCT programs compared with other types of demand side interventions (eg, UCTs, vouchers, behaviour change, communication) in improving health?	13. Calculate cost-effectiveness estimates for both financial and non-financial incentives for improved maternal and newborn health (Glassman A, Duran D, Fleisher L, Singer D, Sturke R, Angeles G, Charles J, Emrey B, Gleason J, Mwebsa W, Saldana K, Yarrow K, Koblinsky M) 13. How do the benefits of cash transfers compare to those of other social protection and/or economic empowerment programmes? (…	13. SDG_IDI_TUNISIA_17NOV16_DG (For AMG1 and AMG2 – the two types of medical assistance schemes for the poor - we don’t know the real costs of these two systems. We know the total number of cards, but we have not evaluated what this is really costing the state.)
14. What are the pathways through which social protection programs affect clinical and non-clinical outcomes, and what are the implications for program design?	14. However, none of the 17 reviewed research studies were able to disentangle the proportion of health and nutrition benefits that can be attributed to the different benefits and conditions of the CCTs. This might be a useful question to consider in future research to 1) help determine program costs per sector (e.g., health/nutrition vs. education and/or social development), 2.) avoid redundanci…
15. How do particular social protection initiatives (eg cash transfers) affect intergenerational and gender relationships at the community and household level?	15. How do cash transfer affect intergenerational and gender relationships within communities and households? Are there unanticipated effects that need to be protected against? (Pettifor A, MacPhail C, Nguyen N, Rosenberg M) 15. How does food aid affect the intra-household allocation of food and how does this in turn affect the achievement of program goals? (Tirivayi N, Groot W) 15. SDG_IDI_WB_14…
16. How important is conditionality in cash transfer programs to achieving the desired behavioral changes for disease prevention and treatment?	16. …it is unclear whether changes in Tb care-seeking behaviour can be achieved without conditionality, and under which conditions conditionality should be applied to maximise impact (Boccia D, Hargreaves J, Lonnroth K, Jaramillo E, Weiss J, Uplekar M, Porter JDH, Evans CA) 16. To what extent is ‘‘conditionality’’ required for cash transfers to yield positive benefits in terms of HIV prevention? …
17. What are the unintentional health-related consequences of social protection programs?	17. Through retrospective analysis of existing data, assess any unintentional impact these interventions may already have had on local TB trends (Boccia D, Hargreaves J, Lonnroth K, Jaramillo E, Weiss J, Uplekar M, Porter JDH, Evans CA) 17. What perverse consequences might cash transfers or incentive schemes generate? (Heise L, Lutz B, Ranganathan M, Watts C)	17. SDG_IDI_INDIA ICMR_16FEB17_KS (Ensuring that social protection schemes are not implemented in coercive ways. E.g. JSY: Are we forcing women to deliver in hospitals and the hospitals are not providing good quality care?) 17. SDG_IDI_TUNISIA_17NOV16_DG (We know what we’re spending (in part), but we don’t know what we’re gaining. For instance, all of these days of sick leave – there are a lot of…
18. How can social protection programs be designed to minimize dependency and promote productivity amongst beneficiaries?	18 and 5. Need more longitudinal studies that examine duration of food aid and strategies for weaning off food aid. Studies with longer follow-up period were less likely to find significant effects of food aid (Tirivayi N, Groot W) 18 and 9. Need more longitudinal studies that examine duration of food aid and strategies for weaning off food aid. Studies with longer follow-up period were less like…	18. SDG_IDI_SAFRICA_DPME_28FEB17_NJ (There's a dependancy issue . Need to graduate people from these grants to employment. We are trying to couple these grants with skills development) 18. SDG_FGD_Jordan_13Apr17_FEJ (How do you incentive people to become productive once they are on SP and reduce dependancy?) 18. SDG_FGD_Jordan_13Apr17_FEJ (Some continue to benefit from aid despite getting jobs. P…
19. To what extent is there fraud and abuse in health-related social protection programs, and how can social protection programs be designed to minimize this?	No questions from reviews. However, there are questions that emerged on this from IDIs.	19. SDG_IDI_PHILIPPINES_17NOV16_NJ (There is a lot of gaming in the system: For example a patient would have to get financing form SHI and get again from Med Aid ..we don't have capacity to track the duplication. Its good if its complementary but there is a lot of gaming in the system. Want to know the extent of the gaming, the kinds, so that we can improve the system.) Rephrased Q: To what exten…
20. What tools and systems can be implemented to determine eligibility for health-related social protection programs?	20. More work is needed to develop standardized tools to measure disability that take into account medical and social factors that limit functioning, such standardized tools could then be used to assess eligibility for disabilty benefits. (Palmer M) 20. What are the most appropriate methods for targetting food aid, for example should it be based on initial anthropometric measures, or disease prog…	20. SDG_IDI_INDONESIA_18NOV16_KS (There is an ongoing policy discussion is around determining who is eligible for these public subsidies. The data used is often 2 to 3 years old so we need to increase the reliability of this data. It's important for the government to be able to see that all the people who receive the subsidies are the right people.) Rephrased Q: What tools and systems can be impl…
21. How can the community/civil society be included in the design and implementation of social protection programs?	21. How best can womens groups and other user groups be involved in the design, implementation and monitoring of demand side financing? (Murray SF, Hunter BM, Bisht R, Ensor T, Bick D) 21. How can the community and civil society be more involved in decision making about social protection schemes? (Rispel, LC, de sousa CADP, Molomo BG)	21. SDG_IDI_Argentina_8 (qualitative studies that inquire about the perceptions and attitudes of vulnerable women / adolescents in relation to pregnancy, with the intention of orienting or focusing the policies of the management). 21. SDG_IDI_Indonesia_30Jan17_SB (what is the role of social monitoring and accountability in the successful implementation of CCTs)
22. How can we best integrate or harmonise various social protection initiatives across sectors?	22. How can the cost effectiveness of transfer programmes be assessed to encourage cost sharing across sectors? (Heise L, Lutz B, Ranganathan M, Watts C)	22. SDG_IDI_Laos_30Jan17_MQ (Potentially research to measure the impact of the involvement of other sectors in implementing the SDGs) 22. SDG_IDI_SAFRICA_DPSA_23FEB17_NJ ( In Health, we have health as part of compensation for occupational injuries there is an unemployment insurance funds, there is health benefits in a road accident fund, there are medical aid schemes…all of these have health supp…
23. How do social protection programs influence the interaction between public and private health care providers, and in turn, availability of services and quality of care?	23. How does demand side financing affect the nature of competition in health care provider markets (eg. by priveleging government providers over private providers)? (Murray SF, Hunter BM, Bisht R, Ensor T, Bick D) 23. How to strengthen engagement between states and non-state providers in provision of services and social protection? (Carpenter S, Slater R, Mallett R)	23. SDG_IDI_INDIA NHSRC_2017_FEB18_KS ( Need research on PPPs: We all say they haven’t worked. Was it a bad contract? No monitoring? Assuming that private is better? We need a lot more implementation research.).
24. Does the provision of social protection programs contribute to statebuilding?	24. Need to test assumptions that delivering social protection and basic services contribute to state building (Carpenter S, Slater R, Mallett R)
25. How do we provide social protection programs to refugee populations without undermining support for nationals?	25. How to provide social protection in a way that does not inflame conflict (e.g through creating competition for scarce resources (Carpenter S, Slater R, Mallett R)	25. SDG_FGD_Jordan_13Apr17_FEJ (the aid funds that come to Jordan do not exceed 35% of the amount of money that was pledged by the international donors for Jordan. This led us to problems like medications are sometimes not available for Jordanian citizens because INGOs provide it for the Syrian refugee. INGOs, for example, took sections of hospitals to deliver Syrian women at the expense of the J…
26. How can routine information systems be strengthened so as to facilitate assessment of the use and effect of social protection systems on health?	26. Need studies tracking the nutritional status of beneficiaries over time (Wolf MR, Filho AAB)	26. SDG_IDI_INDONESIA_18NOV16_KS (we need research data on the population impact of these social policies; we do get data on the financial costs of these programs but do not have longterm data about the population impact) 26. SDG_IDI_ADB_30Jan170_MQ (Not necessarily a lack of studies, but a lack of investment in routine data collection systems. Need information to know if investments are working.…
27. How can informal sector & migrant workers best be integrated in health-related social protection systems?	No questions from reviews. However, there are questions that emerged on this from IDIs.	27. SDG_IDI_Indonesia_30Jan17_SB (very few informal sector workers are voluntarily joining the SHI scheme which is leading to problems of adverse selection.)Q: How do you encourage them to join? 27.SDG_IDI_R4D_26Jan17_MQ (In countries without a strong tax base, how do you get people to make voluntary contributions to a national VAT? With large informal networks, no way to get people to contribute…
28. What role can social protection systems play in protecting people from domestic violence and its consequences?	No questions from reviews. However, there are questions that emerged on this from IDIs.	28. SDG_IDI_SAFRICA_DOH_1MAR17_NJ (But Person-on person violence that fills our casualities especially on Friday and Saturday nights so how do you address the root causes of those? Poverty? Lack of better recreation? Alcohol, drugs.) Potential Q: How do you address the root causes of personal violence and what kinds of SP mechanisms could be considered? 28. SDG_IDI_Vanuatu_3Feb17_MQ (Domestic vio…
29. What is the role of social protection schemes in ensuring people-centred and integrated services for the most vulnerable people in society such as the disabled?	29. What are the impact of unconditional cash transfers, or intiatives to provide more integrated ("joined up") services for the poor on health or health equity? (Rispel, LC, de sousa CADP, Molomo BG) 29. How do social protection programs for the disabled work with other social protection programs? There is a need for a more holistic assessment of the effects of social protection on the disabled.…	29. SDG_FGD_Jordan_13Apr17_FEJ (Most of our hospitals are not friendly for handicapped how can I request a handicapped service and the hospital is not friendly. The infrastructure needs reform.)Q: what are the systemic challenges to success of SP initiatives and how can they be overcome?
30. How does context influence the effectiveness of conditional and unconditional cash transfer schemes for health?	30. Further research is needed to investigate the impact of conditional cash transfer in different settings and to assess the pathways by which any effects are achieved. (Lagarde M, Haines A, Palmer N) 30. In addition, more work is needed to understand the contextual factors associated with the variable impact on maternal and neonatal mortality and the potential role of simultaneous investment in…	30. SDG_IDI_BHUTAN_16NOV16_KS (We need policy level research and briefs on how these mechanisms can be integrated for common human development. We don’t have conditional cash transfer but even that could be an idea for low utilization. We haven’t had this or felt the need. If we disaggregate the data we might find that we need conditional cash transfers.) Rephrased Q: What SP initaitives would wo…
